# Supplementary material for: Optical Coherence Tomography Angiography (OCTA) Captures Early Micro-Vascular Remodeling in Non-Melanoma Skin Cancer During Superficial Radiotherapy: A Proof-of-Concept Study
Source: Diagnostics (Basel). 2025 Oct 24;15(21):2698. doi: 10.3390/diagnostics15212698 (PMC12607523; doi:10.3390/diagnostics15212698)
Supplement: Supplementary file 1 [file diagnostics-15-02698-s001.zip]

Archive with 1 entries (1 files):
- diagnostics-3909754-supplementary.mp4
